# Supplementary material for: Six years of ecosystem-atmosphere greenhouse gas fluxes measured in a sub-boreal forest
Source: Sci Data. 2019 Jul 5;6:117. doi: 10.1038/s41597-019-0119-1 (PMC6611881; doi:10.1038/s41597-019-0119-1)
Supplement: Supplementary file 1 — Download metadata file. [file 41597_2019_119_MOESM1_ESM.zip]

Archive with 3 entries (3 files):
- s_Richardson758B_study.txt
- a_Richardson758B_assay.txt
- i_Investigation.txt
