# Supplementary material for: Six years of ecosystem-atmosphere greenhouse gas fluxes measured in a sub-boreal forest
Source: Sci Data. 2019 Jul 5;6:117. doi: 10.1038/s41597-019-0119-1 (PMC6611881; doi:10.1038/s41597-019-0119-1)
Supplement: Supplementary file 1 — Download metadata file. [file 41597_2019_119_MOESM1_ESM.zip › s_Richardson758B_study.txt]

Source Name	Characteristics[geographical location]	Term Source REF	Term Accession Number	Characteristics[environment type]	Term Source REF	Term Accession Number	Characteristics[latitude]	Unit	Term Source REF	Term Accession Number	Characteristics[longitude]	Unit	Term Source REF	Term Accession Number	Characteristics[altitude]	Unit	Term Source REF	Term Accession Number	Protocol REF	Sample Name	Factor Value[greenhouse gas]	Factor Value[measurement time]
Howland Forest AmeriFlux site	Howland Forest	GAZ	GAZ:00162113	forest ecosystem	ENVO	ENVO:01001243	45.2041	degree	UO	UO:0000185	-68.7402	degree	UO	UO:0000185	60	meter	UO	UO:0000008	Study site	AmeriFlux site	CO2;CH4;N20	2012/2016
