# Supplementary material for: Six years of ecosystem-atmosphere greenhouse gas fluxes measured in a sub-boreal forest
Source: Sci Data. 2019 Jul 5;6:117. doi: 10.1038/s41597-019-0119-1 (PMC6611881; doi:10.1038/s41597-019-0119-1)
Supplement: Supplementary file 1 — Download metadata file. [file 41597_2019_119_MOESM1_ESM.zip › a_Richardson758B_assay.txt]

Sample Name	Protocol REF	Parameter Value[instrument]	Parameter Value[manufacturer]	Assay Name	Raw Data File	Comment[Data Repository]	Comment[Data Record Accession]	Comment[Data Record URI]
AmeriFlux site	Tower-based flux measurements	CRDS gas analyser	Picarro	Unfiltered EddyPro output	US-Ho1_HH_201206060000_201806302330_EP.csv	figshare	doi:10.6084/m9.figshare.7445657.v1	https://doi.org/10.6084/m9.figshare.7445657.v1
AmeriFlux site	Tower-based flux measurements	CRDS gas analyser	Picarro	QC and Outlier Flags	US-Ho1_HH_201206060000_201806302330_QC.csv	figshare	doi:10.6084/m9.figshare.7445657.v1	https://doi.org/10.6084/m9.figshare.7445657.v1
AmeriFlux site	Filtered tower-based flux measurements	CRDS gas analyser	Picarro	Filtered half-hourly AmeriFlux-format dataset	US-Ho1_HH_201206060000_201806302330.csv	figshare	doi:10.6084/m9.figshare.7445657.v1	https://doi.org/10.6084/m9.figshare.7445657.v1
AmeriFlux site	Tower-based flux measurements	IRGA gas analyser	LI-COR	Unfiltered EddyPro output for a second gas analyser	US-Ho1_HH_201206060000_201806302330_EP LI-COR.csv	figshare	doi:10.6084/m9.figshare.7445657.v1	https://doi.org/10.6084/m9.figshare.7445657.v1
AmeriFlux site	Chamber measurements	TILDAS quantum cascade laser	Aerodyne Inc	Chamber Fluxes	US-Ho1_CMB_201201010000_201701010000.csv	figshare	doi:10.6084/m9.figshare.7445657.v1	https://doi.org/10.6084/m9.figshare.7445657.v1
AmeriFlux site	Data Records - Additional files			configuration file for Eddy Pro processing	processing_2018-11-21T083742_adv.eddypro	figshare	doi:10.6084/m9.figshare.7445657.v1	https://doi.org/10.6084/m9.figshare.7445657.v1
AmeriFlux site	Data Records - Additional files			metadata file for Eddy Pro processing	main2012-2018.metadata	figshare	doi:10.6084/m9.figshare.7445657.v1	https://doi.org/10.6084/m9.figshare.7445657.v1
AmeriFlux site	Data Records - Additional files			AmeriFlux-format machine-readable BADM template	AMF_US-Ho1_BIF_LATEST 04 09 2019.xlsx	figshare	doi:10.6084/m9.figshare.7445657.v1	https://doi.org/10.6084/m9.figshare.7445657.v1
