# Supplementary material for: Six years of ecosystem-atmosphere greenhouse gas fluxes measured in a sub-boreal forest
Source: Sci Data. 2019 Jul 5;6:117. doi: 10.1038/s41597-019-0119-1 (PMC6611881; doi:10.1038/s41597-019-0119-1)
Supplement: Supplementary file 1 — Download metadata file. [file 41597_2019_119_MOESM1_ESM.zip › i_Investigation.txt]

# Investigation File generated for Scientific Data with Investigation File Authoring Tool version 0.1.0 on 20/06/2019 - This metadata file is CC0
ONTOLOGY SOURCE REFERENCE
Term Source Name	GAZ	UO	EFO	ERO	CHEBI	IDO	ENVO
Term Source File	http://data.bioontology.org/ontologies/GAZ	http://data.bioontology.org/ontologies/UO	http://data.bioontology.org/ontologies/EFO	http://data.bioontology.org/ontologies/ERO	http://data.bioontology.org/ontologies/CHEBI	http://data.bioontology.org/ontologies/IDO	http://data.bioontology.org/ontologies/ENVO
Term Source Version	$Revision: 1.512 $	unknown	3.6.0	2013-08-02	153	2017-11-03	
Term Source Description	Gazetteer	Units of Measurement Ontology	Experimental Factor Ontology	Eagle-I Research Resource Ontology	Chemical Entities of Biological Interest Ontology	Infectious Disease Ontology	Environment Ontology
INVESTIGATION
Investigation Identifier
Investigation Title
Investigation Description
Investigation Submission Date
Investigation Public Release Date
INVESTIGATION PUBLICATIONS
Investigation PubMed ID
Investigation Publication DOI
Investigation Publication Author List
Investigation Publication Title
Investigation Publication Status
Investigation Publication Status Term Accession Number
Investigation Publication Status Term Source REF
INVESTIGATION CONTACTS
Investigation Person Last Name
Investigation Person Mid Initials
Investigation Person First Name
Investigation Person Address
Investigation Person Phone
Investigation Person Fax
Investigation Person Email
Investigation Person Affiliation
Investigation Person Roles
Investigation Person Roles Term Accession Number
Investigation Person Roles Term Source REF
STUDY
Study Identifier	10.1038/s41597-019-0119-1
Study Title	Six years of ecosystem-atmosphere greenhouse gas fluxes measured in a sub-boreal forest
Study Submission Date	11/12/2018
Study Public Release Date	05/07/2019
Study Description	https://www.nature.com/articles/s41597-019-0119-1
Study File Name	s_Richardson758B_study.txt
Comment[Subject Keywords]	""
Comment[Manuscript Licence]	CC BY-4.0
Comment[Experimental Metadata Licence]	CC0
Comment[Supplementary Information File Name]
Comment[Supplementary Information File Type]
Comment[Supplementary Information File URL]
Comment[Data Repository]	figshare
Comment[Data Record Accession]	doi:10.6084/m9.figshare.7445657.v1
Comment[Data Record URI]	https://doi.org/10.6084/m9.figshare.7445657.v1
STUDY DESIGN DESCRIPTORS
Study Design Type	observational design	data collection and processing objective
Study Design Type Term Accession Number	http://www.ebi.ac.uk/efo/EFO_0000629	ERO:0100087
Study Design Type Term Source REF	EFO	ERO
STUDY PUBLICATIONS
Study PubMed ID
Study Publication DOI
Study Publication Author List
Study Publication Title
Study Publication Status
Study Publication Status Term Accession Number
Study Publication Status Term Source REF
STUDY FACTORS
Study Factor Name	greenhouse gas	measurement time
Study Factor Type	greenhouse gas	temporal_interval
Study Factor Type Term Accession Number	CHEBI:76413	http://www.ifomis.org/bfo/1.1/span#TemporalInterval
Study Factor Type Term Source REF	CHEBI	IDO
STUDY ASSAYS
Study Assay Measurement Type	greenhouse gas
Study Assay Measurement Type Term Accession Number	CHEBI:76413
Study Assay Measurement Type Term Source REF	CHEBI
Study Assay Technology Type	environmental monitoring
Study Assay Technology Type Term Accession Number	ENVO:02500041
Study Assay Technology Type Term Source REF	ENVO
Study Assay Technology Platform	model G2311-f cavity ring-down spectrometer, Picarro Inc.; model Li-7200 infrared gas analyzer, Li-Cor Inc.; TILDAS quantum cascade laser, Aerodyne Inc.
Study Assay File Name	a_Richardson758B_assay.txt
STUDY PROTOCOLS
Study Protocol Name	Study site	Tower-based flux measurements	Filtered tower-based flux measurements	Chamber measurements	Data Records - Additional files
Study Protocol Type	site	environmental monitoring	environmental monitoring	environmental monitoring	environmental monitoring
Study Protocol Type Term Accession Number	BFO:0000029	ENVO:02500041	ENVO:02500041	ENVO:02500041	ENVO:02500041
Study Protocol Type Term Source REF	ENVO	ENVO	ENVO	ENVO	ENVO
Study Protocol Description					
Study Protocol URI	""	""	""	""	""
Study Protocol Version					
Study Protocol Parameters Name	""	instrument;manufacturer	instrument;manufacturer	instrument;manufacturer	""
Study Protocol Parameters Name Term Accession Number	""	""	""	""	""
Study Protocol Parameters Name Term Source REF	""	""	""	""	""
Study Protocol Components Name	""	""	""	""	""
Study Protocol Components Type	""	""	""	""	""
Study Protocol Components Type Term Accession Number	""	""	""	""	""
Study Protocol Components Type Term Source REF	""	""	""	""	""
STUDY CONTACTS
Study Person Last Name	Richardson	Hollinger	Shoemaker	Hughes	Savage	Davidson
Study Person First Name	Andrew D.	David Y.	Julie K.	Holly	Kathleen	Eric A.
Study Person Mid Initials
Study Person Email	andrew.richardson@nau.edu	""	""	""	""	""
Study Person Phone
Study Person Fax
Study Person Address
Study Person Affiliation	Center for Ecosystem Science and Society, Northern Arizona University, Flagstaff, AZ, 86011, USA	USDA Forest Service, Northern Research Station, Durham, NH, 03824, USA	Lesley University, Cambridge, MA, 02138, USA	University of Maine, Orono, ME, 04469, USA	Woods Hole Research Center, Falmouth, MA, 02540, USA	Appalachian Laboratory, University of Maryland Center for Environmental Science, Frostburg, MD, 21532, USA
Study Person Roles
Study Person Roles Term Accession Number
Study Person Roles Term Source REF
Comment[Study Person ORCID]	""	""	""	""	""	0000-0002-8525-8697
Comment[Funder]
Comment[FundRef ID]
Comment[Funder Term Source REF]
Comment[Grant Identifier]
